# Supplementary material for: Linking Personality Traits to Mediterranean Diet Adherence and Exploring Gene–Diet Interactions in Neuroticism
Source: Nutrients. 2025 Dec 3;17(23):3791. doi: 10.3390/nu17233791 (PMC12693828; doi:10.3390/nu17233791)
Supplement: Supplementary file 1 [file nutrients-17-03791-s001.zip]

Archive with 1 entries (1 files):
- nutrients-3993941-supplementary.pdf
